# Supplementary material for: Mid-Term Outcomes of a Pre-Cannulated Iliac Branched Device in the Treatment of Abdominal Aortoiliac Aneurysms: A Retrospective Analysis from a Single Center
Source: J Clin Med. 2023 Oct 7;12(19):6395. doi: 10.3390/jcm12196395 (PMC10573636; doi:10.3390/jcm12196395)
Supplement: Supplementary file 1 [file jcm-12-06395-s001.zip]

Archive with 1 entries (1 files):
- jcm-2631338-supplementary.pdf
